# Supplementary material for: Does a humoral correlate of protection exist for SARS-CoV-2? A systematic review
Source: PLoS One. 2022 Apr 8;17(4):e0266852. doi: 10.1371/journal.pone.0266852 (PMC8993021; doi:10.1371/journal.pone.0266852)
Supplement: S3 Table — (ZIP) [file pone.0266852.s003.zip]

Archive with 3 entries (3 files):
- Case reports 2022_01_28.pdf
- QA case control 2022_01_28.pdf
- QA_Cohort 2022_01_28.pdf
